# Supplementary material for: Improving Access to Radiotherapy in Gauteng: A Framework for Equitable Cancer Care
Source: Int J Environ Res Public Health. 2025 Jul 3;22(7):1071. doi: 10.3390/ijerph22071071 (PMC12294535; doi:10.3390/ijerph22071071)
Supplement: Supplementary file 1 [file ijerph-22-01071-s001.zip]

Archive with 1 entries (1 files):
- ijerph-3657801-supplementary.pdf
